# Supplementary material for: Complex Activity and Sensor Potential toward Metal Ions in Environmental Water Samples of N-Phthalimide Azo-Azomethine Dyes
Source: Molecules. 2021 Sep 28;26(19):5885. doi: 10.3390/molecules26195885 (PMC8513033; doi:10.3390/molecules26195885)
Supplement: Supplementary file 1 [file molecules-26-05885-s001.zip]

Archive with 1 entries (1 files):
- molecules-1379375-supplementary.pdf
